# Supplementary material for: Development of plasma ghrelin level as a novel marker for gastric mucosal atrophy after Helicobacter pylori eradication
Source: Ann Med. 2022 Jan 10;54(1):170–80. doi: 10.1080/07853890.2021.2024875 (PMC9891226; doi:10.1080/07853890.2021.2024875)
Supplement: Supplemental Material [file IANN_A_2024875_SM2883.zip]

Archive with 2 entries (2 files):
- Supplemental figures/Supplementary Figure 1.tif
- Supplemental figures/Supplementary Figure 2.tif
